# Supplementary material for: Overcoming Obstacles: Barriers to Virtual Care Use Among Video-Enabled Tablet Recipients in the Veterans Health Administration
Source: J Gen Intern Med. 2023 Nov 1;39(4):549–56. doi: 10.1007/s11606-023-08468-x (PMC10973323; doi:10.1007/s11606-023-08468-x)
Supplement: Supplementary file 1 — Supplementary file1 (XLSX 16 KB) [file 11606_2023_8468_MOESM1_ESM.xlsx]

## Sheet: Sheet1
Demographic, Clinical, and Social Characteristics of Study Population (N=1,433) by survey reported barriers
	Problems using video care in the past	Prior video care rescheduled/canceled	Don't know how to schedule video care	No family/friends/caregivers to help	Does not provide high quality care	Nervous about learning how to use	No cellular or internet connection	Cannot focus enough to use video care	No interest in video care	Unaware that I can see providers by video	Vision or hearing difficulties prevent video care	Lack private space for video care	Physical difficulties prevent video care
	N=485	N=461	N=453	N=369	N=316	N=285	N=272	N=192	N=192	N=190	N=137	N=131	N=111
Age
18-44	57 (11.8%)	48 (10.4%)	27 (6.0%)	25 (6.8%)	32 (10.1%)	7 (2.5%)	26 (9.6%)	16 (8.3%)	17 (8.9%)	11 (5.8%)	8 (5.8%)	23 (17.6%)	15 (13.5%)
45 - 64	207 (42.7%)	206 (44.7%)	170 (37.5%)	153 (41.5%)	117 (37.0%)	102 (35.8%)	115 (42.3%)	77 (40.1%)	67 (34.9%)	73 (38.4%)	48 (35.0%)	55 (42.0%)	51 (45.9%)
65+	221 (45.6%)	207 (44.9%)	256 (56.5%)	191 (51.8%)	167 (52.8%)	176 (61.8%)	131 (48.2%)	99 (51.6%)	108 (56.3%)	106 (55.8%)	81 (59.1%)	53 (40.5%)	45 (40.5%)
Gender
Man	398 (82.1%)	400 (86.8%)	394 (87.0%)	313 (84.8%)	280 (88.6%)	249 (87.4%)	227 (83.5%)	168 (87.5%)	166 (86.5%)	169 (88.9%)	125 (91.2%)	115 (87.8%)	98 (88.3%)
Woman	79 (16.3%)	55 (11.9%)	55 (12.1%)	54 (14.6%)	34 (10.8%)	35 (12.3%)	42 (15.4%)	24 (12.5%)	23 (12.0%)	20 (10.5%)	12 (8.8%)	15 (11.5%)	12 (10.8%)
Non-Binary gender	8 (1.6%)	6 (1.3%)	4 (0.9%)	2 (0.5%)	2 (0.6%)	1 (0.4%)	3 (1.1%)	0 (0.0%)	3 (1.6%)	1 (0.5%)	0 (0.0%)	1 (0.8%)	1 (0.9%)
Race
Black/African American	122 (25.2%)	134 (29.1%)	118 (26.0%)	101 (27.4%)	85 (26.9%)	60 (21.1%)	89 (32.7%)	54 (28.1%)	55 (28.6%)	61 (32.1%)	37 (27.0%)	39 (29.8%)	32 (28.8%)
American Indian/Alaska Native	9 (1.9%)	10 (2.2%)	6 (1.3%)	7 (1.9%)	5 (1.6%)	4 (1.4%)	8 (2.9%)	4 (2.1%)	4 (2.1%)	2 (1.1%)	2 (1.5%)	4 (3.1%)	1 (0.9%)
Native Hawaiian/Pacific Islander/Asian	6 (1.2%)	6 (1.3%)	3 (0.7%)	3 (0.8%)	6 (1.9%)	2 (0.7%)	3 (1.1%)	2 (1.0%)	1 (0.5%)	5 (2.6%)	2 (1.5%)	1 (0.8%)	4 (3.6%)
Hispanic or Latino	35 (7.2%)	36 (7.8%)	26 (5.7%)	21 (5.7%)	20 (6.3%)	14 (4.9%)	16 (5.9%)	8 (4.2%)	8 (4.2%)	14 (7.4%)	5 (3.6%)	6 (4.6%)	8 (7.2%)
White	278 (57.3%)	236 (51.2%)	265 (58.5%)	204 (55.3%)	168 (53.2%)	184 (64.6%)	136 (50.0%)	104 (54.2%)	106 (55.2%)	92 (48.4%)	73 (53.3%)	65 (49.6%)	52 (46.8%)
Other	14 (2.9%)	14 (3.0%)	10 (2.2%)	12 (3.3%)	16 (5.1%)	7 (2.5%)	8 (2.9%)	9 (4.7%)	9 (4.7%)	5 (2.6%)	7 (5.1%)	5 (3.8%)	6 (5.4%)
More than one race	21 (4.3%)	25 (5.4%)	25 (5.5%)	21 (5.7%)	16 (5.1%)	14 (4.9%)	12 (4.4%)	11 (5.7%)	9 (4.7%)	11 (5.8%)	11 (8.0%)	11 (8.4%)	8 (7.2%)
Urban vs. Rural/Highly Rural
Urban	332 (68.5%)	321 (69.6%)	312 (68.9%)	258 (69.9%)	220 (69.6%)	192 (67.4%)	174 (64.0%)	130 (67.7%)	129 (67.2%)	139 (73.2%)	97 (70.8%)	93 (71.0%)	77 (69.4%)
Rural/Highly Rural	153 (31.5%)	140 (30.4%)	141 (31.1%)	111 (30.1%)	96 (30.4%)	93 (32.6%)	98 (36.0%)	62 (32.3%)	63 (32.8%)	51 (26.8%)	40 (29.2%)	38 (29.0%)	34 (30.6%)
highest grade or level of school completed
did not complete hs	18 (3.7%)	23 (5.0%)	17 (3.8%)	18 (4.9%)	12 (3.8%)	13 (4.6%)	11 (4.0%)	11 (5.7%)	8 (4.2%)	9 (4.7%)	10 (7.3%)	6 (4.6%)	4 (3.6%)
hs grad or ged	139 (28.7%)	136 (29.5%)	145 (32.0%)	112 (30.4%)	94 (29.7%)	101 (35.4%)	93 (34.2%)	61 (31.8%)	66 (34.4%)	74 (38.9%)	50 (36.5%)	36 (27.5%)	37 (33.3%)
some college or 2 year degree	235 (48.5%)	219 (47.5%)	207 (45.7%)	168 (45.5%)	148 (46.8%)	122 (42.8%)	121 (44.5%)	85 (44.3%)	86 (44.8%)	84 (44.2%)	58 (42.3%)	63 (48.1%)	49 (44.1%)
4 year college grad or more	93 (19.2%)	83 (18.0%)	84 (18.5%)	71 (19.2%)	62 (19.6%)	49 (17.2%)	47 (17.3%)	35 (18.2%)	32 (16.7%)	23 (12.1%)	19 (13.9%)	26 (19.8%)	21 (18.9%)
annual household income from all sources
less than $25k	211 (43.5%)	213 (46.2%)	195 (43.0%)	190 (51.5%)	124 (39.2%)	120 (42.1%)	150 (55.1%)	80 (41.7%)	87 (45.3%)	88 (46.3%)	63 (46.0%)	69 (52.7%)	47 (42.3%)
$25,501-50,000	188 (38.8%)	164 (35.6%)	197 (43.5%)	136 (36.9%)	135 (42.7%)	125 (43.9%)	91 (33.5%)	90 (46.9%)	71 (37.0%)	75 (39.5%)	54 (39.4%)	48 (36.6%)	50 (45.0%)
more than $50,000	86 (17.7%)	84 (18.2%)	61 (13.5%)	43 (11.7%)	57 (18.0%)	40 (14.0%)	31 (11.4%)	22 (11.5%)	34 (17.7%)	27 (14.2%)	20 (14.6%)	14 (10.7%)	14 (12.6%)
Broadband Access
0-80%	325 (67.0%)	326 (70.7%)	317 (70.0%)	260 (70.5%)	219 (69.3%)	191 (67.0%)	195 (71.7%)	132 (68.8%)	133 (69.3%)	128 (67.4%)	92 (67.2%)	80 (61.1%)	75 (67.6%)
>80-100%	150 (30.9%)	130 (28.2%)	125 (27.6%)	97 (26.3%)	91 (28.8%)	86 (30.2%)	67 (24.6%)	50 (26.0%)	53 (27.6%)	58 (30.5%)	41 (29.9%)	42 (32.1%)	30 (27.0%)
No Data	10 (2.1%)	5 (1.1%)	11 (2.4%)	12 (3.3%)	6 (1.9%)	8 (2.8%)	10 (3.7%)	10 (5.2%)	6 (3.1%)	4 (2.1%)	4 (2.9%)	9 (6.9%)	6 (5.4%)
How hard has it been for you to pay for the basics
not hard at all	147 (30.3%)	134 (29.1%)	139 (30.7%)	92 (24.9%)	93 (29.4%)	97 (34.0%)	64 (23.5%)	55 (28.6%)	67 (34.9%)	64 (33.7%)	45 (32.8%)	29 (22.1%)	20 (18.0%)
somewhat hard	215 (44.3%)	209 (45.3%)	210 (46.4%)	177 (48.0%)	145 (45.9%)	126 (44.2%)	135 (49.6%)	80 (41.7%)	84 (43.8%)	82 (43.2%)	48 (35.0%)	52 (39.7%)	48 (43.2%)
very hard	123 (25.4%)	118 (25.6%)	104 (23.0%)	100 (27.1%)	78 (24.7%)	62 (21.8%)	73 (26.8%)	57 (29.7%)	41 (21.4%)	44 (23.2%)	44 (32.1%)	50 (38.2%)	43 (38.7%)
live with others or alone
Alone	205 (42.3%)	206 (44.7%)	183 (40.4%)	196 (53.1%)	123 (38.9%)	117 (41.1%)	140 (51.5%)	87 (45.3%)	83 (43.2%)	86 (45.3%)	60 (43.8%)	48 (36.6%)	47 (42.3%)
With others	280 (57.7%)	255 (55.3%)	270 (59.6%)	173 (46.9%)	193 (61.1%)	168 (58.9%)	132 (48.5%)	105 (54.7%)	109 (56.8%)	104 (54.7%)	77 (56.2%)	83 (63.4%)	64 (57.7%)
Lacks Social support
0	189 (39.0%)	184 (39.9%)	198 (43.7%)	115 (31.2%)	136 (43.0%)	109 (38.2%)	100 (36.8%)	84 (43.8%)	82 (42.7%)	81 (42.6%)	59 (43.1%)	46 (35.1%)	37 (33.3%)
Lacks Social support	296 (61.0%)	277 (60.1%)	255 (56.3%)	254 (68.8%)	180 (57.0%)	176 (61.8%)	172 (63.2%)	108 (56.3%)	110 (57.3%)	109 (57.4%)	78 (56.9%)	85 (64.9%)	74 (66.7%)
Number of Chronic Conditions
0	55 (11.3%)	58 (12.6%)	49 (10.8%)	43 (11.7%)	40 (12.7%)	23 (8.1%)	42 (15.4%)	21 (10.9%)	24 (12.5%)	25 (13.2%)	10 (7.3%)	23 (17.6%)	17 (15.3%)
1	65 (13.4%)	55 (11.9%)	47 (10.4%)	44 (11.9%)	32 (10.1%)	38 (13.3%)	35 (12.9%)	22 (11.5%)	26 (13.5%)	21 (11.1%)	9 (6.6%)	16 (12.2%)	9 (8.1%)
2-3	168 (34.6%)	169 (36.7%)	164 (36.2%)	131 (35.5%)	110 (34.8%)	101 (35.4%)	92 (33.8%)	66 (34.4%)	61 (31.8%)	73 (38.4%)	55 (40.1%)	34 (26.0%)	38 (34.2%)
4-5	104 (21.4%)	99 (21.5%)	106 (23.4%)	82 (22.2%)	73 (23.1%)	67 (23.5%)	65 (23.9%)	46 (24.0%)	41 (21.4%)	36 (18.9%)	31 (22.6%)	30 (22.9%)	25 (22.5%)
6+	93 (19.2%)	80 (17.4%)	87 (19.2%)	69 (18.7%)	61 (19.3%)	56 (19.6%)	38 (14.0%)	37 (19.3%)	40 (20.8%)	35 (18.4%)	32 (23.4%)	28 (21.4%)	22 (19.8%)
Mental Health Diagnosis
No Mental Health Condition	94 (19.4%)	83 (18.0%)	128 (28.3%)	91 (24.7%)	72 (22.8%)	74 (26.0%)	71 (26.1%)	33 (17.2%)	54 (28.1%)	53 (27.9%)	36 (26.3%)	19 (14.5%)	21 (18.9%)
Any Mental Health Condition	391 (80.6%)	378 (82.0%)	325 (71.7%)	278 (75.3%)	244 (77.2%)	211 (74.0%)	201 (73.9%)	159 (82.8%)	138 (71.9%)	137 (72.1%)	101 (73.7%)	112 (85.5%)	90 (81.1%)
Substance Use disorder Diagnosis
No substance use disorder	278 (57.3%)	258 (56.0%)	289 (63.8%)	226 (61.2%)	197 (62.3%)	180 (63.2%)	161 (59.2%)	108 (56.3%)	114 (59.4%)	117 (61.6%)	91 (66.4%)	68 (51.9%)	61 (55.0%)
Any substance use disorder	207 (42.7%)	203 (44.0%)	164 (36.2%)	143 (38.8%)	119 (37.7%)	105 (36.8%)	111 (40.8%)	84 (43.8%)	78 (40.6%)	73 (38.4%)	46 (33.6%)	63 (48.1%)	50 (45.0%)
VA Help Desk Usage
No help desk	188 (38.8%)	194 (42.1%)	202 (44.6%)	160 (43.4%)	146 (46.2%)	112 (39.3%)	123 (45.2%)	90 (46.9%)	78 (40.6%)	83 (43.7%)	63 (46.0%)	61 (46.6%)	50 (45.0%)
Help desk Use	297 (61.2%)	267 (57.9%)	251 (55.4%)	209 (56.6%)	170 (53.8%)	173 (60.7%)	149 (54.8%)	102 (53.1%)	114 (59.4%)	107 (56.3%)	74 (54.0%)	70 (53.4%)	61 (55.0%)
